# Supplementary material for: Influence of RNA circularity on Target RNA-Directed MicroRNA Degradation
Source: Nucleic Acids Res. 2024 Feb 21;52(6):3358–74. doi: 10.1093/nar/gkae094 (PMC11014252; doi:10.1093/nar/gkae094)
Supplement: gkae094_supplemental_files [file gkae094_supplemental_files.zip]

Archive with 4 entries (4 files):
- NAR-02331-Q-2023.R1_Supplementary Figures.pdf
- NAR-02331-Q-2023.R1_Supplementary table 1.xlsx
- NAR-02331-Q-2023.R1_Supplementary table 2.xlsx
- NAR-02331-Q-2023.R1_Supplementary table 3.xlsx
